# Supplementary material for: Phenothiazines Inhibit SARS-CoV-2 Entry through Targeting Spike Protein
Source: Viruses. 2023 Jul 31;15(8):1666. doi: 10.3390/v15081666 (PMC10458444; doi:10.3390/v15081666)
Supplement: Supplementary file 1 [file viruses-15-01666-s001.zip]

Archive with 1 entries (1 files):
- viruses-2450584-supplementary.pdf
